# Supplementary material for: Shexiang Tongxin Dropping Pill Protects Against Chronic Heart Failure in Mice via Inhibiting the ERK/MAPK and TGF-β Signaling Pathways
Source: Front Pharmacol. 2021 Dec 3;12:796354. doi: 10.3389/fphar.2021.796354 (PMC8682969; doi:10.3389/fphar.2021.796354)
Supplement: Supplementary file 2 [file DataSheet2.xlsx]

## Sheet: Table 1
Table 1. Primer sequences for qRT-PCR.
Gene	Forward primer (5'-3')	Reserve primer (5'-3')
Tgfb3	GGAAGTTAGGGGAAGGGTTTAA	TCTTTCGTTAGAAGATAGGCCC
Tgfbr1	CATTGCTGGTCCAGTCTGCTTCG	TGGTGAATGACAGTGCGGTTATGG
Mybphl	AGACAGCCACCACACTGGAGATAG	CCTGCCTCCTGTTGATGTGAAGTC
Bmp10	TGGACAAGGACAGTCGGAAGAGTC	AAGTGCAGCAGGGACCAGAGG
Actb	GTGCTATGTTGCTCTAGACTTCG	ATGCCACAGGATTCCATACC

## Sheet: Table 2
Table 2. Pathways related to fibrosis and energy metabolism highly enriched after STDP treatment by IPA
Ingenuity Canonical Pathways	-log10(p-value)	Molecules
Role of MAPK Signaling in Promoting the Pathogenesis of Influenza	1.88	ATF2,MAP2K7,NFKB1,NFKBIA
UVB-Induced MAPK Signaling	2.01	EIF4EBP1,PIK3CA,TP53
Role of MAPK Signaling in the Pathogenesis of Influenza	2.36	AKT3,ATF2,CCL5,MAP2K7
ERK/MAPK Signaling	3.52	ATF2,CREB1,EIF4EBP1,MYC,PIK3CA,PPP2CA,RAC2,SRF
Antiproliferative Role of TOB in T Cell Signaling	3.54	CCNE1,CD28,SMAD3,TGFB1
IL-17A Signaling in Fibroblasts	3.73	GSK3B,NFKB1,NFKBIA,RELA
Inhibition of Angiogenesis by TSP1	3.73	AKT3,MMP9,TGFB1,TP53
TGF-β Signaling	3.77	BMP4,BMPR2,HDAC1,SERPINE1,SMAD3,TGFB1
Androgen Signaling	3.81	Calm1 (includes others),CCND1,GNAS,GNB3,NFKB1,RELA,SMAD3
Airway Inflammation in Asthma	4.02	IFNGR1,IL12B,MMP9,TGFB1
Germ Cell-Sertoli Cell Junction Signaling	4.06	ACTA2,CTNNB1,ILK,MAP2K7,PIK3CA,RAC2,TGFB1,TUBA1A
RAR Activation	4.36	ADCY9,AKT3,JAK2,NFKB1,PIK3CA,PTEN,RELA,SMAD3,TGFB1
Apelin Cardiac Fibroblast Signaling Pathway	4.37	ACE2,AKT3,SERPINE1,TGFB1
Role of MAPK Signaling in Inhibiting the Pathogenesis of Influenza	4.49	ATF2,CCL5,IL1B,MAP2K7,NFKB1,NFKBIA
Role of Cytokines in Mediating Communication between Immune Cells	4.79	IL12B,IL1A,IL1B,IL1RN,TGFB1
STAT3 Pathway	5.56	BMPR2,FGF2,IGF2R,IL1A,IL1B,IL4R,JAK2,MYC,TGFB1
Tight Junction Signaling	5.81	ACTA2,AKT3,CDK4,CLDN5,CTNNB1,NFKB1,PPP2CA,PTEN,RELA,TGFB1
Regulation of IL-2 Expression in Activated and Anergic T Lymphocytes	5.97	Calm1 (includes others),CD28,MAP2K7,NFKB1,NFKBIA,RELA,SMAD3,TGFB1
LPS-stimulated MAPK Signaling	6.29	ATF2,CD14,CREB1,NFKB1,NFKBIA,PIK3CA,RELA,SRF
HIF1α Signaling	6.78	AKT3,CYBB,EIF4EBP1,FGF2,GCK,MAP2K7,MMP13,MMP9,PIK3CA,SERPINE1,TGFB1,TP53
T Helper Cell Differentiation	6.94	CD28,CD40,CD86,IFNGR1,IL12B,IL4R,STAT4,TGFB1
Role of NFAT in Cardiac Hypertrophy	7.44	ADCY9,AKT3,Calm1 (includes others),GNAS,GNB3,GSK3B,HDAC1,HDAC4,MAP2K7,MEF2A,MEF2C,PIK3CA,TGFB1
HMGB1 Signaling	8.02	AKT3,IFNGR1,IL12B,IL1A,IL1B,MAP2K7,NFKB1,PIK3CA,RAC2,RELA,SERPINE1,TGFB1
Regulation Of The Epithelial Mesenchymal Transition By Growth Factors Pathway	8.1	AKT3,FGF2,FOXC2,FOXO1,GSK3B,JAK2,MAP2K7,MMP9,NFKB1,PIK3CA,RELA,SMAD3,TGFB1
Protein Kinase A Signaling	8.3	ADCY9,ATF2,Calm1 (includes others),CREB1,CTNNB1,GNAS,GNB3,GSK3B,NFKB1,NFKBIA,PTCH1,PTEN,PTPRC,RELA,ROCK2,RYR2,SMAD3,TGFB1
IL-12 Signaling and Production in Macrophages	8.3	AKT3,CD40,IFNGR1,IL12B,IRF1,NFKB1,PIK3CA,RELA,STAT4,TGFB1,TLR2
PFKFB4 Signaling Pathway	8.35	ATF2,CREB1,FGF2,GCK,GNAS,MAP2K7,TGFB1,TP53
Wnt/β-catenin Signaling	8.58	AKT3,BMPR2,CCND1,CTNNB1,FZD4,GSK3B,HDAC1,ILK,MYC,PPP2CA,TGFB1,TP53,WNT5A
PPARα/RXRα Activation	9.17	ADCY9,BMPR2,GNAS,IL1B,IRS1,JAK2,MAP2K7,MEF2C,NFKB1,NFKBIA,PPARA,RELA,SMAD3,TGFB1
Hepatic Cholestasis	9.39	ABCB1,ADCY9,CD14,CYP7A1,IL12B,IL1A,IL1B,IL1RN,NFKB1,NFKBIA,NR1H3,PPARA,RELA,TGFB1
Apelin Endothelial Signaling Pathway	9.54	ADCY9,AKT3,Calm1 (includes others),GNAS,HDAC4,KLF2,MEF2A,MEF2C,NFKB1,PIK3CA,RELA,SMAD3
Aryl Hydrocarbon Receptor Signaling	9.72	CCND1,CCNE1,CDK4,FAS,IL1A,IL1B,MYC,NFKB1,NQO1,RELA,TGFB1,TGM2,TP53
CREB Signaling in Neurons	9.77	ADCY9,ADORA3,ADRA1D,ADRA2B,AKT3,ATF2,BMPR2,Calm1 (includes others),CCR2,CCR3,CNR2,CREB1,F2RL3,FGF2,FZD4,GNAS,GNB3,IGF2R,LTB4R,OPRD1,P2RY12,PIK3CA,TGFB1,UTS2R
IL-17 Signaling	10	AKT3,ATF2,CCL17,GSK3B,IL12B,IL1A,IL1B,JAK2,MMP13,MMP9,NFKB1,PIK3CA,RELA,TGFB1
Cyclins and Cell Cycle Regulation	10.1	CCND1,CCNE1,CDK1,CDK4,E2F2,GSK3B,HDAC1,HDAC4,PPP2CA,TGFB1,TP53
Factors Promoting Cardiogenesis in Vertebrates	10.5	ATF2,BMP4,BMPR2,CCND1,CREB1,CTNNB1,FZD4,GSK3B,MEF2C,MYC,MYOCD,ROCK2,TGFB1,WNT5A
PD-1, PD-L1 cancer immunotherapy pathway	10.6	AKT3,B2M,BCL2L1,CD28,GSK3B,IFNGR1,IL12B,JAK2,PIK3CA,PTEN,SMAD3,TGFB1
T Cell Exhaustion Signaling Pathway	10.6	AKT3,BMPR2,CD28,CD86,CTLA4,FOXO1,IL12B,JAK2,PIK3CA,PPP2CA,SMAD3,STAT4,TGFB1,TNFRSF14
Role of Pattern Recognition Receptors in Recognition of Bacteria and Viruses	10.7	C1QA,CCL5,CLEC6A,CREB1,IL12B,IL1A,IL1B,NFKB1,NOD2,PIK3CA,RELA,TGFB1,TLR2,TLR3
p38 MAPK Signaling	10.8	ATF2,CREB1,FADD,FAS,IL1A,IL1B,IL1RN,MEF2A,MEF2C,MYC,SRF,TGFB1,TP53
Regulation of the Epithelial-Mesenchymal Transition Pathway	11	AKT3,CTNNB1,FGF2,FOXC2,FZD4,GSK3B,JAK2,MAP2K7,MMP9,NFKB1,NOTCH1,PIK3CA,RELA,SMAD3,TGFB1,WNT5A
Adipogenesis pathway	11.1	BMP4,BMPR2,CTNNB1,FGF2,FOXC2,FOXO1,FZD4,HDAC1,HDAC4,KLF5,SMAD3,TGFB1,TP53,WNT5A
FAT10 Cancer Signaling Pathway	11.2	AKT3,BMPR2,CTNNB1,GSK3B,NFKB1,NFKBIA,RELA,SMAD3,TGFB1,TP53
Th2 Pathway	11.6	BMPR2,CCR3,CD28,CD4,CD40,CD86,IL12B,IL4R,JAK2,NFKB1,NOTCH1,PIK3CA,STAT4,TGFB1
Cardiac Hypertrophy Signaling	11.8	ADCY9,ADRA1D,ADRA2B,ATF2,Calm1 (includes others),CREB1,GNAS,GNB3,GSK3B,IRS1,MAP2K7,MEF2A,MEF2C,PIK3CA,RAC2,ROCK2,SRF,TGFB1
Coronavirus Pathogenesis Pathway	12	ACE2,BCL2L11,CCL5,CCND1,CDK4,E2F2,IL1B,NFKB1,NFKBIA,PYCARD,RELA,SERPINE1,SMAD3,TGFB1,TP53
Human Embryonic Stem Cell Pluripotency	12.2	AKT3,BDNF,BMP4,BMPR2,CTNNB1,FGF2,FOXO1,FZD4,GNAS,GSK3B,NGF,PIK3CA,SMAD3,TGFB1,WNT5A
HER-2 Signaling in Breast Cancer	12.2	AKT3,BCL2L11,CCND1,CCNE1,CDK4,FOXO1,FOXO3,GSK3B,IL1A,MYC,NFKB1,NFKBIA,PIK3CA,PTEN,RELA,SMAD3,TP53
Cell Cycle: G1/S Checkpoint Regulation	12.6	CCND1,CCNE1,CDK4,E2F2,FOXO1,GSK3B,HDAC1,HDAC4,MYC,SMAD3,TGFB1,TP53
Chronic Myeloid Leukemia Signaling	12.6	AKT3,BCL2L1,CCND1,CDK4,E2F2,HDAC1,HDAC4,MYC,NFKB1,PIK3CA,RELA,SMAD3,TGFB1,TP53
Tumor Microenvironment Pathway	12.8	AKT3,CCND1,CSF1,CTLA4,FAS,FGF2,FOXO1,FOXO3,IL1B,JAK2,MMP13,MMP9,MYC,NFKB1,PIK3CA,RELA,TGFB1
Erythropoietin Signaling Pathway	13.2	AKT3,BCL2L1,CCND1,CTNNB1,FOXO3,GSK3B,IL12B,IL1A,IL1B,JAK2,NFKB1,NFKBIA,PIK3CA,RAC2,RELA,TGFB1,TP53
Atherosclerosis Signaling	13.3	CCR2,CCR3,CD40,CSF1,F3,IL1A,IL1B,IL1RN,MMP13,MMP9,NFKB1,RELA,TGFB1,TNFRSF12A,TNFRSF14
HOTAIR Regulatory Pathway	13.6	AKT3,CTNNB1,DNMT3B,HDAC1,IRF1,MMP13,MMP9,MYC,NFKB1,NFKBIA,PIK3CA,PTEN,RELA,ROCK2,SRF,TGFB1,WNT5A
Th1 and Th2 Activation Pathway	13.6	BMPR2,CCR3,CD28,CD4,CD40,CD86,CXCR3,IFNGR1,IL12B,IL4R,IRF1,JAK2,NFKB1,NOTCH1,PIK3CA,STAT4,TGFB1
Pancreatic Adenocarcinoma Signaling	13.6	AKT3,BCL2L1,CCND1,CCNE1,CDK4,E2F2,JAK2,MMP9,NFKB1,NOTCH1,PIK3CA,RELA,SMAD3,TGFB1,TP53
Senescence Pathway	13.9	AKT3,BMPR2,Calm1 (includes others),CCND1,CDK1,CDK4,E2F2,EIF4EBP1,FOXO3,IL1A,MAP2K7,NF1,NFKB1,PIK3CA,PPP2CA,PTEN,SERPINE1,SMAD3,TGFB1,TLR2,TP53
Altered T Cell and B Cell Signaling in Rheumatoid Arthritis	14	CD28,CD40,CD86,CSF1,FAS,IL12B,IL1A,IL1B,IL1RN,NFKB1,RELA,TGFB1,TLR2,TLR3
Osteoarthritis Pathway	14.7	ATF2,BMPR2,CREB1,CTNNB1,FADD,FGF2,FOXO3,FZD4,HDAC4,IL1B,MEF2C,MMP13,MMP9,NFKB1,NOTCH1,PTCH1,RELA,SMAD3,TGFB1,TLR2
Role of Osteoblasts, Osteoclasts and Chondrocytes in Rheumatoid Arthritis	14.7	AKT3,BMP4,BMPR2,Calm1 (includes others),CSF1,CTNNB1,FOXO1,FZD4,GSK3B,IL1A,IL1B,IL1RN,MAP2K7,MMP13,NFKB1,NFKBIA,PIK3CA,RELA,TGFB1,WNT5A
Hepatic Fibrosis / Hepatic Stellate Cell Activation	14.8	ACTA2,CCL5,CD14,CD40,CSF1,CXCR3,FAS,FGF2,IFNGR1,IL1A,IL1B,IL4R,MMP13,MMP9,NFKB1,RELA,SERPINE1,SMAD3,TGFB1
Systemic Lupus Erythematosus In B Cell Signaling Pathway	15.6	AKT3,BCL2L1,BCL2L11,Calm1 (includes others),CCND1,CD40,CTNNB1,FOXO1,FOXO3,GSK3B,IFNGR1,IL12B,IL1A,IL1B,JAK2,MYC,NFKB1,PIK3CA,RAC2,RELA,TGFB1,TLR3
Colorectal Cancer Metastasis Signaling	17.8	ADCY9,AKT3,BCL2L1,CCND1,CTNNB1,FZD4,GNAS,GNB3,GSK3B,IFNGR1,JAK2,MMP13,MMP9,MYC,NFKB1,PIK3CA,RAC2,RELA,SMAD3,TGFB1,TLR2,TLR3,TP53,WNT5A
Neuroinflammation Signaling Pathway	20.1	AKT3,ATF2,B2M,BDNF,BMPR2,CCL5,CD40,CD86,CREB1,CTNNB1,CYBB,FAS,GSK3B,IFNGR1,IL12B,IL1B,JAK2,MFGE8,MMP9,NFKB1,NGF,PIK3CA,PYCARD,RELA,TGFB1,TLR2,TLR3
Role of Macrophages, Fibroblasts and Endothelial Cells in Rheumatoid Arthritis	20.2	AKT3,ATF2,Calm1 (includes others),CCL5,CCND1,CREB1,CSF1,CTNNB1,FCGR3A/FCGR3B,FGF2,FZD4,GSK3B,IL1A,IL1B,IL1RN,JAK2,MAP2K7,MMP13,MYC,NFKB1,NFKBIA,PIK3CA,RELA,ROCK2,TGFB1,TLR2,TLR3,WNT5A
Molecular Mechanisms of Cancer	22.6	ADCY9,AKT3,BCL2L1,BCL2L11,BMP4,BMPR2,CCND1,CCNE1,CDK1,CDK4,CTNNB1,E2F2,FADD,FAS,FOXO1,FZD4,GNAS,GSK3B,IRS1,JAK2,MYC,NF1,NFKB1,NFKBIA,NOTCH1,PIK3CA,PTCH1,RAC2,RELA,SMAD3,TGFB1,TP53,WNT5A
Cardiac Hypertrophy Signaling (Enhanced)	22.9	ADCY9,ADRA1D,ADRA2B,AKT3,ATF2,BMPR2,Calm1 (includes others),CTNNB1,CYBB,EIF4EBP1,FGF2,FZD4,GNAS,GNB3,GSK3B,HDAC1,HDAC4,IL12B,IL1A,IL1B,IL4R,JAK2,MAP2K7,MEF2A,MEF2C,MYC,MYOCD,NFKB1,PIK3CA,PTEN,RELA,ROCK2,RYR2,SRF,TGFB1,WNT5A
Hepatic Fibrosis Signaling Pathway	24.7	ACTA2,AKT3,ATF2,BMPR2,Calm1 (includes others),CCL5,CCND1,CD40,CREB1,CTNNB1,CYBB,FGF2,FOXO1,FZD4,GSK3B,IL1A,IL1B,IL1RN,JAK2,MAP2K7,MMP13,MYC,NFKB1,NFKBIA,PIK3CA,PTCH1,PTEN,RAC2,RELA,ROCK2,SERPINE1,SMAD3,TGFB1,WNT5A

## Sheet: Table 3
Table 3. The EoR results.
Gene ID	Gene name	EoR
ENSMUSG00000002900	Lamb1	0.99923
ENSMUSG00000033161	Atp1a1	0.999152
ENSMUSG00000025958	Creb1	0.998029
ENSMUSG00000017009	Sdc4	0.99796
ENSMUSG00000021994	Wnt5a	0.997869
ENSMUSG00000030733	Sh2b1	0.997157
ENSMUSG00000056201	Cfl1	0.997036
ENSMUSG00000027523	Gnas	0.996486
ENSMUSG00000021226	Acot2	0.996267
ENSMUSG00000027861	Casq2	0.996224
ENSMUSG00000036712	Cyld	0.995786
ENSMUSG00000048756	Foxo3	0.995463
ENSMUSG00000027540	Ptpn1	0.995218
ENSMUSG00000032826	Ank2	0.994518
ENSMUSG00000048490	Nrip1	0.994507
ENSMUSG00000021944	Gata4	0.994011
ENSMUSG00000038482	Tfdp1	0.99397
ENSMUSG00000026019	Wdr12	0.993747
ENSMUSG00000017446	C1qtnf1	0.993674
ENSMUSG00000038619	Ensa	0.993224
ENSMUSG00000031616	Ednra	0.991846
ENSMUSG00000059883	Irak4	0.991824
ENSMUSG00000044254	Pcsk9	0.991195
ENSMUSG00000029103	Lrpap1	0.990322
ENSMUSG00000024778	Fas	0.990226
ENSMUSG00000028800	Hdac1	0.990089
ENSMUSG00000018379	Srsf1	0.989226
ENSMUSG00000022789	Dnm1l	0.989133
ENSMUSG00000030557	Mef2a	0.988528
ENSMUSG00000039515	Ptpa	0.988257
ENSMUSG00000023809	Rps6ka2	0.987768
ENSMUSG00000000889	Dbh	0.987634
ENSMUSG00000021313	Ryr2	0.987295
ENSMUSG00000030403	Vasp	0.986589
ENSMUSG00000027351	Spred1	0.986467
ENSMUSG00000027810	Eif2a	0.985967
ENSMUSG00000025130	P4hb	0.985013
ENSMUSG00000078249	Hmga1b	0.984781
ENSMUSG00000030605	Mfge8	0.984095
ENSMUSG00000028073	Pear1	0.982986
ENSMUSG00000002233	Rhoc	0.982934
ENSMUSG00000032350	Gclc	0.982429
ENSMUSG00000030168	Adipor2	0.981957
ENSMUSG00000044167	Foxo1	0.981806
ENSMUSG00000001663	Gstt1	0.981498
ENSMUSG00000026637	Traf5	0.979938
ENSMUSG00000075701	Selenos	0.979498
ENSMUSG00000028163	Nfkb1	0.979238
ENSMUSG00000007039	Ddah2	0.978632
ENSMUSG00000020532	Acaca	0.977931
ENSMUSG00000028161	Ppp3ca	0.97734
ENSMUSG00000024190	Dusp1	0.977081
ENSMUSG00000025747	Tyms	0.976837
ENSMUSG00000015889	Lta4h	0.976464
ENSMUSG00000027665	Pik3ca	0.97626
ENSMUSG00000040028	Elavl1	0.976095
ENSMUSG00000028158	Mttp	0.975884
ENSMUSG00000019943	Atp2b1	0.975807
ENSMUSG00000049791	Fzd4	0.97525
ENSMUSG00000015340	Cybb	0.975016
ENSMUSG00000002068	Ccne1	0.974724
ENSMUSG00000042333	Tnfrsf14	0.974634
ENSMUSG00000015605	Srf	0.97368
ENSMUSG00000017776	Crk	0.973439
ENSMUSG00000025510	Cd151	0.97323
ENSMUSG00000002108	Nr1h3	0.972927
ENSMUSG00000031077	Fadd	0.972902
ENSMUSG00000001175	Calm1	0.972401
ENSMUSG00000030314	Atg7	0.972352
ENSMUSG00000057789	Bak1	0.972169
ENSMUSG00000074698	Csnk2a1	0.971187
ENSMUSG00000001270	Ckb	0.970854
ENSMUSG00000051147	Nat2	0.970805
ENSMUSG00000027082	Tfpi	0.970801
ENSMUSG00000023830	Igf2r	0.96999
ENSMUSG00000027995	Tlr2	0.968815
ENSMUSG00000038642	Ctss	0.968484
ENSMUSG00000039004	Bmp6	0.968306
ENSMUSG00000061130	Ppm1b	0.966916
ENSMUSG00000007036	Abhd16a	0.966366
ENSMUSG00000027164	Traf6	0.966062
ENSMUSG00000024985	Tcf7l2	0.965163
ENSMUSG00000028273	Pdlim5	0.964898
ENSMUSG00000002603	Tgfb1	0.962948
ENSMUSG00000031751	Amfr	0.962525
ENSMUSG00000026773	Pfkfb3	0.961944
ENSMUSG00000060216	Arrb2	0.9615
ENSMUSG00000002147	Stat6	0.961252
ENSMUSG00000015750	Aph1a	0.960579
ENSMUSG00000034617	Mtrr	0.960481
ENSMUSG00000049103	Ccr2	0.960232
ENSMUSG00000006386	Tek	0.959811
ENSMUSG00000015839	Nfe2l2	0.959523
ENSMUSG00000014599	Csf1	0.959449
ENSMUSG00000032966	Fkbp1a	0.95929
ENSMUSG00000018507	Trpv2	0.958925
ENSMUSG00000023274	Cd4	0.958169
ENSMUSG00000006345	Ggt1	0.957292
ENSMUSG00000031996	Aplp2	0.957277
ENSMUSG00000015396	Cd83	0.957075
ENSMUSG00000005732	Ranbp1	0.956816
ENSMUSG00000021624	Cd180	0.95677
ENSMUSG00000022504	Ciita	0.956133
ENSMUSG00000029552	Tes	0.956047
ENSMUSG00000021264	Yy1	0.955806
ENSMUSG00000020349	Ppp2ca	0.95569
ENSMUSG00000019966	Kitl	0.955614
ENSMUSG00000020946	Gosr2	0.955402
ENSMUSG00000065399	Mir133a-1	0.955081
ENSMUSG00000046223	Plaur	0.954214
ENSMUSG00000044337	Ackr3	0.953963
ENSMUSG00000060843	Ctnna3	0.953015
ENSMUSG00000028884	Rpa2	0.952569
ENSMUSG00000032715	Trib3	0.952508
ENSMUSG00000006932	Ctnnb1	0.952458
ENSMUSG00000035385	Ccl2	0.951859
ENSMUSG00000030096	Slc6a6	0.951535
ENSMUSG00000059040	Eno1b	0.951456
ENSMUSG00000028005	Gucy1b1	0.951185
ENSMUSG00000035960	Apex1	0.950989
ENSMUSG00000050919	Zfp366	0.950438
ENSMUSG00000000982	Ccl3	0.950217
ENSMUSG00000021835	Bmp4	0.950053
ENSMUSG00000006728	Cdk4	0.94988
ENSMUSG00000062929	Cfl2	0.948865
ENSMUSG00000022018	Rgcc	0.948067
ENSMUSG00000016253	Nelfcd	0.947703
ENSMUSG00000022901	Cd86	0.947672
ENSMUSG00000049354	Dcaf7	0.947649
ENSMUSG00000033960	Jcad	0.947219
ENSMUSG00000017652	Cd40	0.947009
ENSMUSG00000021466	Ptch1	0.945735
ENSMUSG00000061068	Mcpt4	0.945593
ENSMUSG00000048482	Bdnf	0.943715
ENSMUSG00000032216	Nedd4	0.943676
ENSMUSG00000055489	Ano5	0.943284
ENSMUSG00000013663	Pten	0.942945
ENSMUSG00000049521	Cdc42ep1	0.941113
ENSMUSG00000005583	Mef2c	0.940938
ENSMUSG00000040759	Cmtm5	0.940275
ENSMUSG00000028041	Adam15	0.939743
ENSMUSG00000036353	P2ry12	0.93885
ENSMUSG00000015533	Itga2	0.938801
ENSMUSG00000026011	Ctla4	0.938777
ENSMUSG00000058440	Nrf1	0.938439
ENSMUSG00000031902	Nfatc3	0.93825
ENSMUSG00000029334	Prkg2	0.937795
ENSMUSG00000020902	Ntn1	0.937565
ENSMUSG00000010067	Rassf1	0.937191
ENSMUSG00000036887	C1qa	0.937029
ENSMUSG00000032470	Mras	0.936555
ENSMUSG00000017760	Ctsa	0.936355
ENSMUSG00000007872	Id3	0.936275
ENSMUSG00000025351	Cd63	0.934743
ENSMUSG00000110206	Flt3l	0.934713
ENSMUSG00000000326	Comt	0.934167
ENSMUSG00000015957	Wnt11	0.934117
ENSMUSG00000049723	Mmp12	0.933993
ENSMUSG00000020542	Myocd	0.93385
ENSMUSG00000003031	Cdkn1b	0.932862
ENSMUSG00000029071	Dvl1	0.931376
ENSMUSG00000070348	Ccnd1	0.931365
ENSMUSG00000072235	Tuba1a	0.930989
ENSMUSG00000022812	Gsk3b	0.929963
ENSMUSG00000025810	Nrp1	0.929936
ENSMUSG00000024927	Rela	0.928193
ENSMUSG00000050697	Prkaa1	0.92783
ENSMUSG00000030793	Pycard	0.927203
ENSMUSG00000027859	Ngf	0.926643
ENSMUSG00000041567	Serpina12	0.926011
ENSMUSG00000052593	Adam17	0.92533
ENSMUSG00000028518	Prkaa2	0.925155
ENSMUSG00000028194	Ddah1	0.925076
ENSMUSG00000024789	Jak2	0.924882
ENSMUSG00000029648	Flt1	0.924726
ENSMUSG00000042496	Prdm10	0.923676
ENSMUSG00000005952	Trpv1	0.923595
ENSMUSG00000026641	Usf1	0.923031
ENSMUSG00000022225	Cma1	0.922969
ENSMUSG00000024413	Npc1	0.922667
ENSMUSG00000026981	Il1rn	0.92168
ENSMUSG00000019920	Lims1	0.920826
ENSMUSG00000041624	Gucy1a2	0.919289
ENSMUSG00000027104	Atf2	0.919243
ENSMUSG00000004105	Angptl2	0.918473
ENSMUSG00000023828	Slc22a3	0.917482
ENSMUSG00000050578	Mmp13	0.917315
ENSMUSG00000007659	Bcl2l1	0.917032
ENSMUSG00000017737	Mmp9	0.916921
ENSMUSG00000020676	Ccl11	0.915336
ENSMUSG00000059811	Atl2	0.914312
ENSMUSG00000006221	Hspb7	0.913738
ENSMUSG00000033220	Rac2	0.913563
ENSMUSG00000045594	Glb1	0.912894
ENSMUSG00000023991	Foxp4	0.909872
ENSMUSG00000027318	Adam33	0.909173
ENSMUSG00000055024	Ep300	0.908976
ENSMUSG00000031681	Smad1	0.908972
ENSMUSG00000048163	Selplg	0.908895
ENSMUSG00000032501	Trib1	0.907813
ENSMUSG00000015501	Hivep2	0.906961
ENSMUSG00000022346	Myc	0.906081
ENSMUSG00000063856	Gpx1	0.905365
ENSMUSG00000024431	Nr3c1	0.904827
ENSMUSG00000045294	Insig1	0.904805
ENSMUSG00000009555	Cdk9	0.903411
ENSMUSG00000003849	Nqo1	0.903214
ENSMUSG00000036698	Ago2	0.90311
ENSMUSG00000032839	Trpc1	0.901202
ENSMUSG00000026313	Hdac4	0.901133
ENSMUSG00000025352	Gdf11	0.900692
ENSMUSG00000051439	Cd14	0.898815
ENSMUSG00000037820	Tgm2	0.89873
ENSMUSG00000027435	Cd93	0.898605
ENSMUSG00000030317	Timp4	0.896606
ENSMUSG00000020009	Ifngr1	0.895713
ENSMUSG00000022994	Adcy6	0.895541
ENSMUSG00000028063	Lmna	0.895499
ENSMUSG00000015405	Ace2	0.895114
ENSMUSG00000026395	Ptprc	0.894781
ENSMUSG00000005580	Adcy9	0.894267
ENSMUSG00000020660	Pomc	0.894099
ENSMUSG00000042292	Mkl1	0.894021
ENSMUSG00000038146	Notch3	0.893927
ENSMUSG00000059552	Trp53	0.893053
ENSMUSG00000027490	E2f1	0.891941
ENSMUSG00000031543	Ank1	0.891667
ENSMUSG00000030748	Il4ra	0.889697
ENSMUSG00000025044	Msr1	0.889539
ENSMUSG00000040760	Appl1	0.888055
ENSMUSG00000027447	Cst3	0.888021
ENSMUSG00000071637	Cebpd	0.884713
ENSMUSG00000027381	Bcl2l11	0.882685
ENSMUSG00000036905	C1qb	0.882106
ENSMUSG00000015090	Ptgds	0.882035
ENSMUSG00000027792	Bche	0.880282
ENSMUSG00000030341	Tnfrsf1a	0.879341
ENSMUSG00000045193	Cirbp	0.878777
ENSMUSG00000031023	Akip1	0.878071
ENSMUSG00000068329	Htra2	0.877692
ENSMUSG00000022383	Ppara	0.876141
ENSMUSG00000025860	Xiap	0.875966
ENSMUSG00000002948	Map2k7	0.875721
ENSMUSG00000109324	Prmt1	0.872628
ENSMUSG00000036854	Hspb6	0.870007
ENSMUSG00000002996	Hbp1	0.869841
ENSMUSG00000027478	Dnmt3b	0.869781
ENSMUSG00000059970	Hspa2	0.86807
ENSMUSG00000021311	Mtr	0.867333
ENSMUSG00000065449	Mir365-1	0.867166
ENSMUSG00000041548	Hspb8	0.866828
ENSMUSG00000031808	Slc27a1	0.865466
ENSMUSG00000018899	Irf1	0.865112
ENSMUSG00000068744	Psrc1	0.862191
ENSMUSG00000024959	Bad	0.860561
ENSMUSG00000055994	Nod2	0.860496
ENSMUSG00000060601	Nr1h2	0.858861
ENSMUSG00000055197	Fev	0.858776
ENSMUSG00000070427	Il18bp	0.857642
ENSMUSG00000047959	Kcna3	0.85759
ENSMUSG00000034664	Itga2b	0.857406
ENSMUSG00000036095	Dgkb	0.857232
ENSMUSG00000030711	Sult1a1	0.854882
ENSMUSG00000039321	Uts2r	0.854507
ENSMUSG00000034422	Parp14	0.85255
ENSMUSG00000020155	Kcnmb1	0.849919
ENSMUSG00000041957	Pkp2	0.849161
ENSMUSG00000074743	Thbd	0.847664
ENSMUSG00000031639	Tlr3	0.846289
ENSMUSG00000051747	Ttn	0.845901
ENSMUSG00000026271	Gpr35	0.845082
ENSMUSG00000035783	Acta2	0.844124
ENSMUSG00000038393	Txnip	0.84394
ENSMUSG00000020380	Rad50	0.842933
ENSMUSG00000058620	Adra2b	0.842754
ENSMUSG00000029373	Pf4	0.842249
ENSMUSG00000020580	Rock2	0.839929
ENSMUSG00000033467	Crlf2	0.839246
ENSMUSG00000027399	Il1a	0.838754
ENSMUSG00000074064	Mlycd	0.837609
ENSMUSG00000002083	Bbc3	0.837058
ENSMUSG00000042744	Hectd4	0.834379
ENSMUSG00000042429	Adora1	0.833191
ENSMUSG00000062585	Cnr2	0.831185
ENSMUSG00000031490	Eif4ebp1	0.82891
ENSMUSG00000045962	Wnk1	0.828684
ENSMUSG00000021025	Nfkbia	0.828331
ENSMUSG00000027931	Npr1	0.82783
ENSMUSG00000020716	Nf1	0.827264
ENSMUSG00000055980	Irs1	0.826667
ENSMUSG00000018983	E2f2	0.823072
ENSMUSG00000067336	Bmpr2	0.821033
ENSMUSG00000026321	Tnfrsf11a	0.820715
ENSMUSG00000067212	H2-T23	0.819824
ENSMUSG00000028195	Cyr61	0.819435
ENSMUSG00000032060	Cryab	0.819249
ENSMUSG00000050511	Oprd1	0.819104
ENSMUSG00000022150	Dab2	0.817818
ENSMUSG00000026012	Cd28	0.812115
ENSMUSG00000023439	Gnb3	0.811579
ENSMUSG00000054640	Slc8a1	0.810249
ENSMUSG00000039231	Suv39h1	0.809957
ENSMUSG00000019054	Fis1	0.808495
ENSMUSG00000023349	Clec4n	0.806453
ENSMUSG00000035042	Ccl5	0.805619
ENSMUSG00000038357	Camp	0.802073
ENSMUSG00000028128	F3	0.800126
ENSMUSG00000029084	Cd38	0.799889
ENSMUSG00000006299	Aamp	0.794607
ENSMUSG00000029524	Sirt4	0.794508
ENSMUSG00000027335	Adra1d	0.7934
ENSMUSG00000030789	Itgax	0.793197
ENSMUSG00000028125	Abca4	0.7909
ENSMUSG00000054733	Msra	0.790527
ENSMUSG00000041798	Gck	0.782657
ENSMUSG00000035678	Tnfsf9	0.780836
ENSMUSG00000003873	Bax	0.779021
ENSMUSG00000056116	H2-T22	0.771585
ENSMUSG00000030890	Ilk	0.771439
ENSMUSG00000026875	Traf1	0.767201
ENSMUSG00000078937	Cpt1b	0.766208
ENSMUSG00000040950	Mgl2	0.765524
ENSMUSG00000062939	Stat4	0.761805
ENSMUSG00000015243	Abca1	0.75525
ENSMUSG00000000562	Adora3	0.754517
ENSMUSG00000024290	Rock1	0.753182
ENSMUSG00000054342	Kcnn4	0.749135
ENSMUSG00000038518	Jarid2	0.748706
ENSMUSG00000040584	Abcb1a	0.745882
ENSMUSG00000013707	Tnfaip8l2	0.745411
ENSMUSG00000055148	Klf2	0.743769
ENSMUSG00000019699	Akt3	0.743143
ENSMUSG00000026923	Notch1	0.742734
ENSMUSG00000050234	Gja4	0.736712
ENSMUSG00000028445	Enho	0.732657
ENSMUSG00000037225	Fgf2	0.728621
ENSMUSG00000020838	Slc6a4	0.72652
ENSMUSG00000074207	Adh1	0.726366
ENSMUSG00000029086	Prom1	0.725908
ENSMUSG00000001025	S100a6	0.725638
ENSMUSG00000068614	Actc1	0.719162
ENSMUSG00000026994	Galnt3	0.711863
ENSMUSG00000032402	Smad3	0.706386
ENSMUSG00000062480	Acat3	0.702792
ENSMUSG00000022766	Serpind1	0.701736
ENSMUSG00000026579	F5	0.693089
ENSMUSG00000050147	F2rl3	0.692604
ENSMUSG00000031780	Ccl17	0.691433
ENSMUSG00000028525	Pde4b	0.687427
ENSMUSG00000065464	Mir185	0.682377
ENSMUSG00000041378	Cldn5	0.675327
ENSMUSG00000023070	Rgn	0.67084
ENSMUSG00000024665	Fads2	0.666739
ENSMUSG00000023045	Soat2	0.657339
ENSMUSG00000062694	Cav3	0.647049
ENSMUSG00000038298	Pdzk1	0.646118
ENSMUSG00000016255	Tubb1	0.645716
ENSMUSG00000050232	Cxcr3	0.642761
ENSMUSG00000034218	Atm	0.637868
ENSMUSG00000027077	Smtnl1	0.627421
ENSMUSG00000046714	Foxc2	0.626585
ENSMUSG00000020279	Il9r	0.624541
ENSMUSG00000037411	Serpine1	0.618537
ENSMUSG00000019982	Myb	0.615025
ENSMUSG00000044786	Zfp36	0.607727
ENSMUSG00000060802	B2m	0.604483
ENSMUSG00000027398	Il1b	0.589007
ENSMUSG00000023905	Tnfrsf12a	0.584346
ENSMUSG00000021611	Tert	0.579264
ENSMUSG00000036570	Fxyd1	0.577836
ENSMUSG00000065592	Mir145a	0.552005
ENSMUSG00000046908	Ltb4r1	0.545987
ENSMUSG00000002289	Angptl4	0.544069
ENSMUSG00000028963	Uts2	0.518901
ENSMUSG00000005980	Dnase1	0.491711
ENSMUSG00000030781	Slc5a2	0.483387
ENSMUSG00000040345	Arhgap9	0.469523
ENSMUSG00000005148	Klf5	0.46084
ENSMUSG00000058488	Kl	0.43922
ENSMUSG00000041301	Cftr	0.438653
ENSMUSG00000038037	Socs1	0.427564
ENSMUSG00000058260	Serpina9	0.411831
ENSMUSG00000019942	Cdk1	0.411585
ENSMUSG00000029019	Nppb	0.39585
ENSMUSG00000028240	Cyp7a1	0.393593
ENSMUSG00000039672	Kcne2	0.393593
ENSMUSG00000035448	Ccr3	0.393593
ENSMUSG00000004296	Il12b	0.369234
ENSMUSG00000115946	Mirt2	0.316065
ENSMUSG00000115946	Mirt2	0.316065
ENSMUSG00000059089	Fcgr4	0.309715
ENSMUSG00000062181	Ces3b	0.278712
ENSMUSG00000078810	Gp6	0.174215
ENSMUSG00000044217	Aqp5	0.169603
ENSMUSG00000025270	Alas2	0.142786
